# Supplementary material for: Organophosphate Esters and Polybrominated Diphenyl Ethers in Vehicle Dust: Concentrations, Sources, and Health Risk Assessment
Source: Toxics. 2024 Nov 7;12(11):806. doi: 10.3390/toxics12110806 (PMC11598807; doi:10.3390/toxics12110806)
Supplement: Supplementary file 1 [file toxics-12-00806-s001.zip]

Archive with 1 entries (1 files):
- toxics-3240080-supplementary.pdf
